# Supplementary material for: Acute Aquatic Toxicity to Zebrafish and Bioaccumulation in Marine Mussels of Antimony Tin Oxide Nanoparticles
Source: Nanomaterials (Basel). 2023 Jul 20;13(14):2112. doi: 10.3390/nano13142112 (PMC10385626; doi:10.3390/nano13142112)
Supplement: Supplementary file 1 [file nanomaterials-13-02112-s001.zip]

Archive with 1 entries (1 files):
- nanomaterials-2431995-supplementary.pdf
